# Supplementary material for: Evaluation of Chemical and Biological Products for Control of Crown Gall on Rose
Source: Pathogens. 2024 Aug 21;13(8):708. doi: 10.3390/pathogens13080708 (PMC11357299; doi:10.3390/pathogens13080708)
Supplement: Supplementary file 1 [file pathogens-13-00708-s001.zip]

Archive with 1 entries (1 files):
- pathogens-3131532-supplementary.pdf
